# Supplementary material for: The Potential Antinociceptive Effect and Mechanism of Cannabis sativa L. Extract on Paclitaxel-Induced Neuropathic Pain in Rats Uncovered by Multi-Omics Analysis
Source: Molecules. 2024 Apr 25;29(9):1958. doi: 10.3390/molecules29091958 (PMC11085863; doi:10.3390/molecules29091958)
Supplement: Supplementary file 1 [file molecules-29-01958-s001.zip]

Archive with 1 entries (1 files):
- molecules-2943367-supplementary.pdf
